# Supplementary material for: Potential Antioxidant and Antiviral Activities of Hydroethanolic Extracts of Selected Lamiaceae Species
Source: Foods. 2022 Jun 24;11(13):1862. doi: 10.3390/foods11131862 (PMC9265503; doi:10.3390/foods11131862)
Supplement: Supplementary file 1 [file foods-11-01862-s001.zip]

Archive with 1 entries (1 files):
- foods-1763301-supplementary.pdf
